# Supplementary material for: Self-body recognition and attitudes towards body image in younger and older women
Source: Arch Womens Ment Health. 2021 Jul 31;25(1):107–19. doi: 10.1007/s00737-021-01164-x (PMC8784361; doi:10.1007/s00737-021-01164-x)
Supplement: Supplementary file 1 — Supplementary file1 (XLSX 30 KB) [file 737_2021_1164_MOESM1_ESM.xlsx]

## Sheet: Demographics
Part No	Gender	Group Code	Age group	Age	Ethnicity	Height	Weight	BMI	Handiness	BUT-A_WP	BUT-A_BIC	BUT-A_A	BUT-A_CSM	BUT-A_D	BUT-A_GSI	BUT-B_Mouth	BUT-B_Face Shape	BUT-B_Thighs	BUT-B_Legs	BUT-B_Arms	BUT-B_Moustache	BUT-B_Skin	BUT-B_Blushing	BUT-B_PST	BUT-B_PSDI	SPFS_Q1 (Perceived)	SPFS_Q3 (Actual)	SPFS_Disc
1	Female	1	Young	24	White Brit	175	54.77	17.8841	26.3157	0.5	0.2222	0	0.4	0.1666	0.2647	0.5	0.5	0	0	0.4	0	1	0.6	9	1.4444	4	2	2
2	Female	1	Young	21	White Brit	160.5	50.3	19.5262	64.7058	1.5	1.6666	1.5	2.2	1.5	1.647	1.6666	1.5	2.2	1.6	1.8	1.3333	1.5	1.2	37	1.6216	6	3	3
3	Female	1	Young	37	White Brit	168	84.6	29.9745	84.6153	1.25	1.2222	0.3333	0.8	0.5	0.8823	1.1666	1.1666	1.2	1	1.2	1	1.5	1.4	37	1.1891	9	6	3
4	Female	1	Young	31	White Brit	171.5	63.9	21.7256	91.6666	0.5	1.1111	0.5	0.2	0	0.5294	0.8333	0.5	1.6	0.4	0.4	0.6666	0.3	0.6	19	1.6315	9	4	5
5	Female	1	Young	25	White Brit	157	72	29.2101	100	4.25	3.6666	2.1666	3	1.8333	3.1126	2.6666	4.1666	4.4	4	4.8	2.3333	3.5	4.4	37	3.8648	9	7	2
6	Female	1	Young	27	White Brit	160	69	26.9531	-88.8888	0.5	0.8888	0.3333	1	0.3333	0.6176	0.1666	1.5	2.6	1.8	1.8	0	1.5	2.2	28	1.9642	9	5	4
7	Female	1	Young	25	White/Turkish	165	71.8	26.3728	73.3333	1.75	0.8888	0.6666	2.4	1.3333	1.3529	1.5	2.3333	2	1.2	1.4	3	1.5	3.2	37	2	8	5	3
8	Female	1	Young	25	White Brit	175.5	81.7	26.5258	60	1.125	1.5555	0.5	0.6	0.8333	1	1.5	1.1666	2.6	1.8	1	2.3333	1.5	1	27	2.1481	8	5	3
9	Female	1	Young	25	White Brit	174	72.7	24.0124	-76.4705	2	3	1.1666	1.4	1.5	1.9411	2.5	2.5	3.2	3.2	3.2	1.6666	4	2.8	37	2.8378	9	5	4
10	Female	1	Young	29	White Brit	165	57.9	21.2672	36.8421	1.5	1.2222	1.5	0.8	1	1.2352	0.8333	1.1666	2.4	1.6	1.8	1.3333	2.5	1.2	29	1.931	7	4	3
11	Female	1	Young	22	Black African	176.3	59.8	19.2396	100	0.375	0.7777	0	0.6	0	0.3823	0.6666	1.1666	1	1	1.2	0.3333	2	0.6	24	1.4583	4	3	1
12	Female	1	Young	27	White Brit	178	90.2	28.4686	76.4705	1	0.7777	0.3333	0.2	0	0.5294	1.5	1.3333	1.4	1.6	1.8	1	3.5	1.2	37	1.5405	10	6	4
13	Female	1	Young	33	White Brit	168.8	86.18	30.2456	100	2.75	3.3333	1	2.2	1	2.2058	1.1666	1.8333	4.6	1	1	1.6666	2	2.2	24	2.9583	9	7	2
14	Female	1	Young	21	White Brit	155.2	54.3	22.5432	86.6666	3.5	2.6666	0.3333	2.8	0.6666	2.1176	2	2.3333	3.2	1.4	2.2	1	1.5	1.4	37	1.9729	5	4	1
15	Female	1	Young	23	White Brit	160.4	56.5	21.9604	0	1	1.1111	0.3333	0.6	0.5	0.7647	1.6666	1.5	2.6	1.4	1.4	1	1.5	1.6	37	1.6216	5	4	1
16	Female	1	Young	22	White Brit	167	97	34.7807	-38.4615	1.625	2	0.6666	1.6	0.6666	1.3823	0.6666	1.1666	1.8	0.4	1	0.3333	0.5	1.2	24	1.4583	10	8	2
17	Female	1	Young	20	White Brit	155	52.4	21.8106	58.3333	1.5	1.6666	0.3333	0.8	0.3333	1.0294	2	2	2.4	2.4	0.6	0.3333	1.5	1.6	30	2.1	7	4	3
18	Female	1	Young	32	White Brit	165.5	92	33.5886	83.3333	2	1.8888	0.5	2	1.1666	1.5588	0.5	0.8333	3.2	2	1.4	0	1.5	2.2	23	2.3913	10	8	2
19	Female	1	Young	21	White Brit	163.5	63.9	23.9037	47.3684	1.75	1.2222	1.1666	1.4	1.1666	1.3529	1.1666	0.1666	1.6	0.8	0.8	1	1.5	1.2	22	1.6363	6	5	1
20	Female	1	Young	27	Italian	165.1	49.9	18.3065	80	2.625	1.444	0.333	2.6	1.666	1.7352	1.333	1.666	2.2	2.8	1.6	2	2	4	37	2.1891	3	3	0
21	Female	1	Young	34	White Brit	166	84.8	30.7737	73.3333	2.25	2.333	1.5	2	0.666	1.8235	1.666	2.1666	3	1.8	1.8	1	2	4	37	2.2432	9	7	2
22	Female	1	Young	31	White Brit	163.5	59.2	22.1455	28.5714	0.875	0.888	0.333	1	0.166	0.6764	0.6	1	1	0.8	0.8	0.666	1.5	0.6	26	1.1538	5	5	0
23	Female	1	Young	23	White Brit	155.5	59.2	24.4828	60	2.375	1.777	0.666	0.8	0.833	1.4117	2	1.333	3.2	1.8	2	0.666	4.5	0.8	30	2.3333	6	5	1
24	Female	1	Young	22	White Brit	165.5	70.9	25.8851	-36.8421	1.375	1.666	1	1.4	0.666	1.2647	0.166	0.8333	3.4	1.6	2.2	0	2.5	0.8	23	2.2173	7	5	2
25	Female	1	Young	22	White German	162.5	64.4	24.3882	100	1.625	2	1.1666	1.2	0.5	1.2059	1.1666	0.8333	2.8	1.4	0.8	0.666	2	0.8	23	2.0435	7	5	2
26	Female	1	Young	32	White Irish	168.5	65.7	23.1401	66.666	0.625	1	0.166	1.2	0.166	0.6471	1.333	0.333	2.25	1.6	0.2	0	1	1	19	1.8421	8	5	3
27	Female	1	Young	25	White EU	167	58.1	20.8326	60	0.375	0.777	0	0.4	0	0.3529	1	0	0.6	0.8	0	1	0	1	9	2.333	5	4	1
28	Female	1	Young	20	White Northen Irish	166	55.1	19.9956	-57.143	3.875	3.111	1.833	3.8	2	2.9706	1	0.833	3	1.6	2.4	0.333	3	1.8	27	2.2963	5	3	2
101	Female	2	Middle-Aged	55	White and Black African	166	52.8	19.161	16.6666	0.375	0.1111	0.1666	0.2	0	0.1764	1.1666	1	1.4	1.2	1	0.6666	1	1	36	1.1111	5	3	2
102	Female	2	Middle-Aged	60	White Brit	161.5	77	29.522	-100	4.25	3.1111	2.3333	3.2	3.1666	3.2647	3	3.8333	5	4.2	4.2	3	5	5	37	4.1081	10	7	3
103	Female	2	Middle-Aged	47	White Brit	153.8	76.8	32.4675	-58.3333	3.375	3	1.1666	2.8	1.5	2.4705	1.5	1.8333	4.6	5	3.4	1.6666	1	2.6	37	2.8378	10	7	3
104	Female	2	Middle-Aged	56	White Brit	173	104.9	35.0496	100	1	1.4444	0.6666	0.8	0.3333	0.9117	0.5	1.3333	3.6	0.4	0	2.3333	2	2.2	21	2.5238	9	8	1
105	Female	2	Middle-Aged	55	White Brit	153.7	58.1	24.594	100	1	1	0.5	0.8	0.3333	0.7647	3	1.5	2.6	3	1	0.6666	1.5	2.2	32	2.375	9	5	4
106	Female	2	Middle-Aged	57	White, Black, Indian, South American	149.9	51.1	22.7414	66.6666	0.875	0.6666	0	0.8	0	0.5	1	1	1	1	1	1	1	1	37	1	9	8	1
107	Female	2	Middle-Aged	68	White Brit	157.5	68.94	27.7914	100	1	1.4444	1	0.4	0.3333	0.9117	1.6666	2.1666	1.8	1.6	1.6	1	1.5	2	37	1.7297	9	6	3
108	Female	2	Middle-Aged	52	White Brit	161.5	59.8	22.9275	83.3333	1.75	1.5555	0.3333	1.6	1.6666	1.4117	0.6666	1	1.2	0.2	0.6	1	0.5	0.4	17	1.5294	6	4	2
109	Female	2	Middle-Aged	50	White Brit	159	79.5	31.4465	41.1764	2.375	3.6666	2	1.6	0.8333	2.2647	2.8333	1.8333	2.6	2.4	2.8	1	2.5	1.8	37	2.2702	8	6	2
111	Female	2	Middle-Aged	57	White Brit	164.5	84.3	31.1527	88.8888	1	2.555	1.5	0.2	0	1.2058	1.333	0.6666	3.8	0	2.2	0	1	0.8	17	2.8235	9	7	2
112	Female	2	Middle-Aged	50	White Brit	165.1	59.42	21.7991	83.3333	1.5	1.5555	0.166	1.4	0.666	1.1176	1.333	1.3333	3	2	1.2	1	2.5	1.8	37	1.7297	8	4	4
113	Female	2	Middle-Aged	57	White Brit	170	101.4	35.0865	83.3333	3.875	4.1111	1.666	2.2	1	2.7941	1.666	0.6666	4	2.8	1.6	5	2	0.4	25	3.08	9	8	1
114	Female	2	Middle-Aged	61	White Brit	163.5	86.6	32.3953	100	2.625	2.777	1.333	1.2	0.666	1.8823	1.6666	1	3.4	1.4	1.6	0.3333	3	1.8	35	1.8285	9	7	2
115	Female	2	Middle-Aged	52	White Brit	162.5	97.1	36.7716	-91.666	2.375	2.111	1	0.8	1	1.5882	1.833	1.3333	2.6	2.4	1.4	0	2	2	31	2.0967	8	9	-1
116	Female	2	Middle-Aged	56	White Vrit	157.6	76	30.5986	100	2.5	2.111	1	2	0.166	1.6471	0.333	1	3	1.6	2	2.333	3	1.2	24	2.5	10	7	3
117	Female	2	Middle-Aged	50	White Brit	157.5	64.8	26.1224	100	1	1.555	0.1666	1	0	0.8235	0.333	0	1.8	0.6	0.2	1.333	2	1	17	1.647	8	5	3
118	Female	2	Middle-Aged	53	White Brit	167.6	75.3	26.8069	100	4	3	1.666	3.2	2	2.8529	2	2	4.4	2.8	3.2	1	3.5	1.8	37	2.5675	10	5	5
119	Female	2	Middle-Aged	51	White Brit	151.9	55	23.8368	88.24	1.875	1.222	0.666	1	0.5	1.1176	2.3333	1.5	3.8	3.4	2.2	0	2.5	0.4	28	2.75	6	4	2
120	Female	2	Middle-Aged	50	White Brit	151.2	72.5	31.7128	83.333	2	2.555	1.1666	1.2	0.5	1.618	1.1666	1.1666	3	2	1.6	0	3	1.4	34	1.765	9	7	2
121	Female	2	Middle-Aged	52	White Brit	163.5	87.2	32.6198	33.333	2.25	1.666	0	1.4	0.5	1.265	0.333	0.333	1.6	0	1	0	0	2	9	3	10	8	2
122	Female	2	Middle-Aged	51	White Brit	155.6	56	23.1296	100	0.625	1.111	0.1666	0.6	0.666	0.6764	0.333	0.166	0.8	0.2	0.6	0	0	0.4	13	1	8	4	4
123	Female	2	Middle-Aged	51	White Brit	154.9	53.1	22.1305	83.333	0	0.555	0.1666	0.6	0.1666	0.2941	1.333	1	1.2	1.2	1	1	1.5	1.2	37	1.1621	4	4	0
124	Female	2	Middle-Aged	59	White Brit	164.1	66.7	24.769	83.333	1.75	2.375	1.5	1	0.333	1.4848	3	0.1666	2.8	1.2	2.6	0	1	1	20	2.95	8	5	3
125	Female	2	Middle-Aged	54	White Brit	166.2	71.2	25.7761	71.4285	0.875	0.555	0.1666	0.6	0	0.4705	0.666	0.333	1.8	0.2	0	1	0.5	0	11	1.8181	5	5	0
126	Female	2	Middle-Aged	55	White Brit	170.9	65.1	22.2893	88.2353	1.5	1.222	0	0.4	0.3333	0.7941	0.5	0.666	1.2	0.4	0.4	1.333	2	1.6	19	1.7368	5	4	1

## Sheet: ImplicitTaskData
Part No	Group	RTother_FAT	RTother_NORM	RTother_SLIM	RTself_FAT	RTself_NORM	RTself_SLIM	Accother_FAT	Accother_NORM	Accother_SLIM	Accself_FAT	Accself_NORM	Accself_SLIM
1	YW	778.94	654.5	695.5	747.11	780.88	806.87	67	58	58	75	67	63
2	YW	1048.38	1048.06	1048.6	1057.71	1025.67	1048.55	67	71	63	88	100	92
3	YW	818.06	873.43	800.64	944.69	1032.72	949.41	67	58	58	67	75	71
4	YW	647.69	667.94	725.07	671.94	593.15	603.18	67	67	63	75	83	92
5	YW	1121.38	1104.75	1093.38	1015.09	1234	1104.36	67	50	67	96	96	92
6	YW	1283.93	1267.84	1338.39	1304.72	1319.5	1344.11	63	79	75	75	83	75
7	YW	854.85	855.71	1037.86	743.87	877.81	988.47	83	71	58	96	88	79
8	YW	517.88	515	578.36	490	520.19	529	67	67	46	63	67	54
9	YW	702.06	1065.74	923.93	858.13	942.94	954.5	75	79	58	67	75	75
10	YW	947.44	991.31	1071.73	1001	1013.67	958.76	67	67	63	92	88	71
11	YW	991.21	961.81	1007.44	865.25	845.21	860.65	58	67	67	100	100	96
12	YW	1295.22	1445.11	1277.13	1181.9	1197.96	1209.9	75	75	67	88	96	88
13	YW	1172.31	1363.55	1098.33	1214.53	1218.74	1125.71	67	46	63	79	96	71
14	YW	1341.47	1314.82	1323.33	1428.55	1490.82	1373.44	63	71	75	46	71	75
15	YW	580.85	624.83	606.33	687.2	621.81	651.2	54	75	75	63	88	83
16	YW	878.93	963.84	853.81	853.3	797.27	886.52	58	79	67	96	92	96
17	YW	1136.38	1144.5	1150.31	1261.58	1118.6	1333.27	54	50	54	50	63	46
18	YW	288.64	381.89	394.36	431.78	305.89	327.93	46	38	46	38	38	63
19	YW	1036.18	1075.4	1148.94	1045.24	1086.48	1205	46	63	71	88	88	83
20	YW	1270.81	1202.85	1270.53	1092.16	971.4	983.47	67	54	63	79	83	79
21	YW	1101.67	1089.94	1022.58	1215.05	1155.33	1193.94	75	71	79	79	88	71
22	YW	1060.89	1061.32	994.19	1126.9	1024.33	1031.81	79	79	67	83	88	88
23	YW	736.12	894	870.57	705	722.9	715.19	71	67	58	75	83	67
24	YW	1351.08	1157.53	1431.18	1102.14	1003.58	1028.95	54	63	71	92	100	92
25	YW	1150.29	1140.64	1077	1173.73	1092.44	1166.2	58	58	67	92	75	83
26	YW	1012.85	1131.65	1176.21	992.32	1013.87	994.05	54	71	58	92	96	92
27	YW	834.65	866.45	705.22	891.74	840.75	858.14	71	92	75	79	83	88
28	YW	1146	1141.64	1161.21	1233.9	1190.5	1133.95	71	58	58	88	92	88
101	MA	854	792	825.44	885.76	783.42	752.56	75	75	67	71	79	67
102	MA	1302	1188.38	1304.36	1298.69	1377.27	1359.73	46	54	46	54	63	63
103	MA	1000.38	866.94	838.54	939	886.65	854.71	67	71	54	83	83	71
104	MA	1443.64	1273.22	1467.39	1014.07	889.17	1104.88	58	38	75	58	50	67
105	MA	1163.08	1313.15	1295.15	1247.64	1002.47	1189.64	50	54	54	46	71	58
106	MA	1050.12	1016.25	1077.86	1136.36	831.11	872.94	71	83	58	58	75	71
107	MA	1059.11	948.44	863.55	1154	755.88	824.38	38	38	46	46	33	33
108	MA	1100.93	1053.65	1003.79	1129.38	1048.86	1062.63	63	71	58	88	92	79
109	MA	593.39	659.63	664.18	582.79	687.41	636.71	75	67	71	58	71	71
111	MA	681	1003.64	853.75	999.9	970.53	1018.6	42	58	67	83	63	63
112	MA	1237.08	1173.18	1233.31	1100.8	1057.77	1232.21	54	46	54	42	54	58
113	MA	1250.69	1281.86	1289.06	1103.81	1152.62	1131	54	58	75	88	88	88
114	MA	1138.63	1032	1010.25	1041.07	1079.84	1112.6	67	63	50	63	79	83
115	MA	1067.91	1189.5	1103.75	1159.38	1130.75	1081.3	46	58	50	54	50	42
116	MA	804.36	822.69	650.31	858.95	822.05	923.22	58	67	54	83	92	96
117	MA	1298.67	1419.33	1349	1248	1448.83	1262.5	25	25	29	38	25	33
118	MA	1031.08	994.83	1040	998.73	1035	1113.85	54	50	58	63	42	54
119	MA	933.82	795.21	785	739.55	788.95	787.89	71	58	58	83	88	79
120	MA	765.67	833.73	770.93	818	797.2	829.13	50	63	58	58	63	63
121	MA	475.58	492.71	426.7	503	533	538.64	50	58	42	46	83	58
122	MA	1365.28	1315.79	1342.86	1291.77	1584	1372.8	75	58	58	54	46	53
123	MA	831.63	871.08	719.43	707.75	791.63	922.3	33	54	29	50	33	42
124	MA	1073.06	1043.24	995.38	919.37	711.84	766.85	71	71	67	79	79	83
125	MA	1121.6	1012.53	1008.5	1107.28	1060.88	1128.65	83	71	67	75	71	71
126	MA	1186	1299.76	1208.19	1188.56	1281.19	1225.56	67	71	67	75	67	67

## Sheet: ExplicitTaskData
Part No	Group	RTother_FAT	RTother_NORM	RTother_SLIM	RTself_FAT	RTself_NORM	RTself_SLIM	Accother_FAT	Accother_NORM	Accother_SLIM	Accself_FAT	Accself_NORM	Accself_SLIM
1	YW	872.26	824.28	843.67	745.19	623.95	686.83	96	75	75	88	88	100
2	YW	962.83	1032.29	1024.54	998.25	874.58	958.5	100	100	100	100	100	92
3	YW	1500.44	1444.1	1285.13	1452	1466.11	1547.22	67	83	96	83	79	38
4	YW	669	636.5	686.11	626.6	659.82	706.1	83	83	75	83	92	83
5	YW	979	903.39	989.42	836.17	959.38	943.52	100	96	100	96	100	96
6	YW	817.67	812.42	698.42	943.95	901.55	917.88	100	100	100	92	92	67
7	YW	967.33	891.91	819.73	974.16	953.09	942.84	100	96	92	79	92	79
8	YW	886.53	779.26	720.74	901.17	809.35	816.86	79	79	96	75	83	29
9	YW	857.9	831.05	977	1074.18	1078.7	979.6	88	83	92	92	83	63
10	YW	779.5	819.9	876.48	694.68	675.11	750.3	100	88	88	79	79	83
11	YW	1295.17	1332.83	1305.29	1343.39	1393	1419.15	100	100	100	96	92	83
12	YW	911.78	1063.7	988.06	854.74	739.41	755.72	75	83	67	79	71	75
13	YW	870.3	909.08	994.74	795.95	881.5	818.93	96	100	96	79	83	63
14	YW	1709.83	1753.33	1848.65	1607.4	1701.9	1852.04	96	88	83	63	88	96
15	YW	808.58	808.57	833.24	831.92	950.63	857.75	100	88	88	50	67	67
16	YW	1259.59	1204.5	1287.95	1250.41	1189.81	1262.93	71	67	79	92	88	63
17	YW	1238.83	1391.41	1108.75	1095.8	1533.8	1140	50	71	67	63	42	38
18	YW	480.22	420.33	482.5	472.67	420.6	424.4	38	13	25	13	21	42
19	YW	1322.39	1359.74	1460.43	1383.5	1439.2	1486.87	96	96	88	58	63	63
20	YW	1109.45	1071.83	1216.07	1026.95	1026.67	904.59	92	75	58	92	88	92
21	YW	788.77	665.59	661.7	657.39	611.8	677.57	92	92	96	96	83	88
22	YW	715.39	759.13	728.7	637.32	667.46	616.05	96	96	83	92	100	92
23	YW	944.33	901.52	925.25	988.79	943.08	1248	100	88	100	58	54	17
24	YW	1062.09	1043.17	981.61	1084.35	977.23	1006.17	96	96	96	96	92	96
25	YW	1469.67	1490.04	1421.75	1458.04	1347.96	1395.79	100	100	100	100	96	100
26	YW	746.04	807.6	785.85	867.53	791.36	811.81	96	83	83	79	92	88
27	YW	757.83	805.08	786.79	1139.54	1052.73	1000.6	100	100	100	54	63	42
28	YW	1515.81	1459	1508.35	1550.86	1464.5	1438.95	88	75	71	88	83	83
101	MA	603.75	643.2	659	553.6	528.86	518.05	50	42	25	83	92	79
102	MA	1425.47	1417.06	1410.74	1254.62	1238.3	1259.16	79	67	79	88	96	79
103	MA	850.22	885.05	745.29	807.65	759.31	796.11	75	83	88	71	54	38
104	MA	1355.6	1336.25	1273.83	1000.85	944.27	997.69	63	67	75	83	92	67
105	MA	1270.4	1037.88	987.75	936.9	750.84	875.2	42	33	33	83	79	63
106	MA	1011.24	1108.38	1121.07	884.42	807.27	933.63	71	54	63	79	92	79
107	MA	1277.24	1212.11	1004.57	939.18	1236.5	986.27	71	79	88	46	58	46
108	MA	819.57	859.79	940.5	887.79	887.15	782.92	88	58	75	58	54	54
109	MA	659.31	693.88	686.8	610.79	606.67	649.4	54	67	63	58	38	42
111	MA	962.26	887	785.48	985.14	1077.19	1110	79	75	88	58	67	29
112	MA	1073.33	903.17	1037.7	909.26	895.09	1025.52	25	25	42	96	92	96
113	MA	930.62	884.1	873.65	663.67	646.04	744.3	88	88	96	100	100	96
114	MA	853.32	1053.44	1028.05	835.43	994.32	882.4	79	67	83	58	79	63
115	MA				1075.42	1078.5	1177.17	0	0	0	100	100	100
116	MA	901.35	873.75	778.61	671.95	663.6	779.18	71	83	96	88	83	46
117	MA	987			345	1157.5	1086.33	4	0	0	4	8	13
118	MA	1374.55	1352.44	1474.67	1374.33	1440.4	1249.5	83	75	88	13	21	17
119	MA	669.05	738.38	675.05	654.86	645.9	621.7	79	88	88	88	83	42
120	MA	521.38	682.63	662.56	505.45	463.73	506.08	54	33	67	46	46	54
121	MA	602.92	593.36	621.07	483.44	517.61	525.72	50	58	63	67	75	75
122	MA	826.95	802.38	766.47	1041.4	885.63	1135.63	83	88	63	42	33	33
123	MA	627.83	682.63	831	689.1	732.8	785.81	25	67	21	83	21	88
124	MA	784.64	891.93	907.3	689.94	602.19	809.05	46	58	42	67	67	88
125	MA	1044.29	1007.55	943.18	983.89	857.79	1049.14	88	92	92	75	100	88
126	MA	1264.52	1234.86	1313.95	1558.64	1339.35	1308.81	96	92	88	58	83	88
